# Supplementary material for: Impaired Ciliary Beat Frequency and Ciliogenesis Alteration during Airway Epithelial Cell Differentiation in COPD
Source: Diagnostics (Basel). 2021 Aug 31;11(9):1579. doi: 10.3390/diagnostics11091579 (PMC8469815; doi:10.3390/diagnostics11091579)
Supplement: Supplementary file 1 [file diagnostics-11-01579-s001.zip]

Archive with 3 entries (3 files):
- diagnostics-1256542 supplementary file conversion.pdf
- movie S1.avi
- movie S2.avi
